# Supplementary material for: The evaluation of biogenic silica in brackish and freshwater strains reveals links between phylogeny and silica accumulation in picocyanobacteria
Source: Appl Environ Microbiol. 2025 Mar 27;91(4):e02527-24. doi: 10.1128/aem.02527-24 (PMC12016540; doi:10.1128/aem.02527-24)
Supplement: Supplemental tables — Tables S1 to S4. [file aem.02527-24-s0002.xlsx]

## Sheet: Suplementary Table 1
Supplementary Table 1. Strains used in this study and experiments they were used for
Strain	Origin	Subcluster	Isolation site	Growth media	Culture colour	Tested for silica deposition	RNA-seq	Screened for SIT-L gene	16S rRNA gene sequencing for molecular identification	Obtained from	Reference
Synechococcus sp. WH 5701	Marine, coastal	5.2	Atlantic Ocean, Long Island	L1 media in artificial seawater (35 PSU)	green	yes	yes	yes, in silico	no	Roscoff Culture Collection (RCC)
Synechococcus sp. KAC 102	Brackish	5.2	Baltic Sea Proper	L1 media in artificial seawater (7 PSU)	green	yes	yes	yes	no	Kalmar Algal Collection	Aguilera et al., 2023
Synechococcus sp. KAC 105	Brackish	5.2	Baltic Sea Proper	L1 media in artificial seawater (7 PSU)	brownish-red	yes	no	yes	no	Kalmar Algal Collection	Aguilera et al., 2023
Synechococcus sp. KAC 108	Brackish	5.2	Baltic Sea Proper	L1 media in artificial seawater (7 PSU)	red	yes	no	yes	no	Kalmar Algal Collection	Aguilera et al., 2023
Synechococcus sp. KAC 114	Brackish	5.2	Baltic Sea Proper	L1 media in artificial seawater (7 PSU)	green	yes	no	yes	no	Kalmar Algal Collection	Aguilera et al., 2023
Synechococcus sp. KAC 106	Brackish	5.2	Baltic Sea Proper	L1 media in artificial seawater (7 PSU)	green	yes	no	yes	no	Kalmar Algal Collection	Aguilera et al., 2023
Synechococcus KAC 113	Brackish	5.2	Baltic Sea Proper	L1 media in artificial seawater (7 PSU)	red	no	no	yes	no	Kalmar Algal Collection	Aguilera et al., 2023
Synechococcus sp. KAC 111	Brackish	5.2	Baltic Sea Proper	L1 media in artificial seawater (7 PSU)	red	no	no	yes	no	Kalmar Algal Collection	Aguilera et al., 2023
Synechococcus sp. KAC 112	Brackish	5.2	Baltic Sea Proper	L1 media in artificial seawater (7 PSU)	orange-pink	no	no	yes	no	Kalmar Algal Collection	Aguilera et al., 2023
Synechococcus sp. KAC 103	Brackish	5.2	Baltic Sea Proper	L1 media in artificial seawater (7 PSU)	red	no	no	yes	no	Kalmar Algal Collection	Aguilera et al., 2023
Synechococcus sp. KAC 101	Brackish	5.2	Baltic Sea Proper	L1 media in artificial seawater (7 PSU)	green	no	no	yes	no	Kalmar Algal Collection	Aguilera et al., 2023
Synechococcus sp. KAC 104	Brackish	5.2	Baltic Sea Proper	L1 media in artificial seawater (7 PSU)	red	no	no	yes	no	Kalmar Algal Collection	Aguilera et al., 2023
Synechococcus sp. KAC 100	Brackish	5.2	Baltic Sea Proper	L1 media in artificial seawater (7 PSU)	green	no	no	yes	no	Kalmar Algal Collection	Aguilera et al., 2023
Synechococcus sp. KAC 107	Brackish	5.2	Baltic Sea Proper	L1 media in artificial seawater (7 PSU)	red	no	no	yes	no	Kalmar Algal Collection	Aguilera et al., 2023
Synechococcus sp. KAC 109	Brackish	5.2	Baltic Sea Proper	L1 media in artificial seawater (7 PSU)	red	no	no	yes	no	Kalmar Algal Collection	Aguilera et al., 2023
Synechococcus sp. KAC 110	Brackish	5.2	Baltic Sea Proper	L1 media in artificial seawater (7 PSU)	green	no	no	yes	no	Kalmar Algal Collection	Aguilera et al., 2023
Synechococcus sp. KAC 116	Brackish	5.2	Baltic Sea Proper	L1 media in artificial seawater (7 PSU)	brownish-red	no	no	yes	no	Kalmar Algal Collection	Aguilera et al., 2023
Synechococcus sp. KAC 115	Brackish	5.2	Brackish	L1 media in artificial seawater (7 PSU)	pink-red	no	no	yes	no	Kalmar Algal Collection	Aguilera et al., 2023
Synechococcus sp. KAC 132	Brackish	5.2	Brackish	L1 media in artificial seawater (7 PSU)	brownish-red	no	no	yes	yes	Kalmar Algal Collection	this study
Synechococcus sp. BA 120	Brackish	5.2	Gulf of Gdańsk (southern Baltic Sea)	L1 media in artificial seawater (7 PSU)	red	yes	no	yes	yes	Culture Collection of Baltic Algae (CCBA),	Śliwińska-Wilczewska et al., 2018
Synechococcus sp. BA 124	Brackish	5.2	Gulf of Gdańsk (southern Baltic Sea)	L1 media in artificial seawater (7 PSU)	green	yes	no	yes	yes	Culture Collection of Baltic Algae (CCBA),	Śliwińska-Wilczewska et al., 2018
Synechococcus sp. BA 132	Brackish	5.2	Gulf of Gdańsk (southern Baltic Sea)	L1 media in artificial seawater (7 PSU)	red-brown	yes	no	yes	yes	Culture Collection of Baltic Algae (CCBA),	Śliwińska-Wilczewska et al., 2018
Cyanobium/Synechococcus sp. BA 16	Brackish	5.2	Gulf of Gdańsk (southern Baltic Sea)	L1 media in artificial seawater (7 PSU)	red	no	no	yes	yes	Culture Collection of Baltic Algae (CCBA),	this study
Cyanobium/Synechococcus sp. BA 46	Brackish	5.2	Gulf of Gdańsk (southern Baltic Sea)	L1 media in artificial seawater (7 PSU)	green	no	no	yes	yes	Culture Collection of Baltic Algae (CCBA),	this study
Cyanobium/Synechococcus sp. BA 48	Brackish	5.2	Gulf of Gdańsk (southern Baltic Sea)	L1 media in artificial seawater (7 PSU)	red	no	no	yes	yes	Culture Collection of Baltic Algae (CCBA),	this study
Synechococcus sp. BA 56	Brackish	5.2	Gulf of Gdańsk (southern Baltic Sea)	L1 media in artificial seawater (7 PSU)	green	no	no	yes	yes	Culture Collection of Baltic Algae (CCBA),	this study
Cyanothece sp. BA 60	Brackish	5.2	Gulf of Gdańsk (southern Baltic Sea)	L1 media in artificial seawater (7 PSU)	green	no	no	yes	yes	Culture Collection of Baltic Algae (CCBA),	this study
Cyanobium/Synechococcus sp. BA 77	Brackish	5.2	Gulf of Gdańsk (southern Baltic Sea)	L1 media in artificial seawater (7 PSU)	green	no	no	yes	yes	Culture Collection of Baltic Algae (CCBA),	this study
Cyanobium/Synechococcus sp.BA 115	Brackish	5.2	Gulf of Gdańsk (southern Baltic Sea)	L1 media in artificial seawater (7 PSU)	red-brown	no	no	yes	yes	Culture Collection of Baltic Algae (CCBA),	this study
Synechococcus sp. BA 117	Brackish	5.2	Gulf of Gdańsk (southern Baltic Sea)	L1 media in artificial seawater (7 PSU)	green	no	no	yes	yes	Culture Collection of Baltic Algae (CCBA),	this study
Synechococcus sp. BA 121	Brackish	5.2	Gulf of Gdańsk (southern Baltic Sea)	L1 media in artificial seawater (7 PSU)	red	no	no	yes	yes	Culture Collection of Baltic Algae (CCBA),	this study
Cyanobium/Synechococcus sp. BA 122	Brackish	5.2	Gulf of Gdańsk (southern Baltic Sea)	L1 media in artificial seawater (7 PSU)	red	no	no	yes	yes	Culture Collection of Baltic Algae (CCBA),	this study
Cyanobium/Synechococcus sp. BA 127	Brackish	5.2	Gulf of Gdańsk (southern Baltic Sea)	L1 media in artificial seawater (7 PSU)	green	no	no	yes	yes	Culture Collection of Baltic Algae (CCBA),	this study
Cyanothece sp. BA 153	Brackish	5.2	Gulf of Gdańsk (southern Baltic Sea)	L1 media in artificial seawater (7 PSU)	green	no	no	yes	yes	Culture Collection of Baltic Algae (CCBA),	this study
Synechococcus sp. BA 155	Brackish	5.2	Gulf of Gdańsk (southern Baltic Sea)	L1 media in artificial seawater (7 PSU)	green	no	no	yes	yes	Culture Collection of Baltic Algae (CCBA),	this study
Synechococcus elongatus PCC 7942	Freshwater		California, USA	BG11	green	yes	no	yes, in silico	no	Pasteur Culture Collection of Cyanobacteria (PCC)*
Synechocystis sp. PCC 6803	Freshwater		California, USA	BG11	green	yes	no	yes, in silico	no	Pasteur Culture Collection of Cyanobacteria (PCC)*
Marine reference	Syn 539					red	Synechococcus
Marine reference	Syn 752					red	Synechococcus
Marine reference	Syn 1084					green	Synechococcus
Marine reference	Syn 1086					red	Synechococcus

## Sheet: Suplementary Table 2
Supplementary Table 1. Oligonucleotide primers used in this study
Primer name	Target gene	Sequence 5´-3´	Annealing temperature (°C)	Reference
27F	16S rRNA	AGAGTTTGATCCTGGCTCAG	55	Lane (1991)
1492R	16S rRNA	GGTTACCTTGTTACGACTT	55	Lane (1991)
Syn_SIT_Fw1	BARM SIT-L	GTCTTCGTGATTGCCCAGGT	60	This study
Syn_SIT_ Rev1		CCCAAGAGGTCGAGGAACAA	59	This study
Syn_SIT_Fw2	BARM SIT-L	TACTGCTCCTGGGTAGTCTC	60	This study
Syn_SIT_Rev2		GTCATCTTTGTGGTCTTCGTGATT	61	This study
References
Lane, D. (1991) 16S/23S rRNA Sequencing. In: Stackebrandt, E. and Goodfellow, M., Eds. In Nucleic Acid Techniques in Bacterial Systematic. New York: John Wiley and Sons, pp. 115–175.

## Sheet: Supplementary Table 3
Supplementary Table 3. List of sequences related to silicon transporting and silica deposition in known eukaryotic biosilicifiers
Taxonomy	Species-strain	Protein family	Protein	NCBI Accession no.	Function	Method of characterization
Diatom	Thalassiosira pseudonana	Lsi2-like	Lsi2-like	XP_002287839	Silicon transporter gene	Bioinformatics and RNAseq-based expression analyses previously in known eukaryotic biosilicifiers
Plant	Oryza sativa	Lsi2	OsLsi2	XP_015632217	Silicon efflux transporter	Heterologous expression
Plant	Glycine max	NIP2	GmNIP2-1	NP_001354442	Putative Si transporter	Comparative genomic and overexpression analysis
Plant	Glycine max	NIP3	GmNIP2-2	NP_001240190	Putative Si transporter	Comparative genomic and overexpression analysis
Diatom	Thalassiosira pseudonana	Silaffin	Silaffin-1p	AAU44818	silica deposition	Functionally analyzed and structurally characterized
Diatom	Thalassiosira pseudonana	Silaffin	Silaffin-2p	AAU44817	silica deposition	Functionally analyzed and structurally characterized
Diatom	Thalassiosira pseudonana	Silaffin	Silaffin-3p	AAU44819	silica deposition	Functionally analyzed and structurally characterized
Diatom	Cylindrotheca fusiformis	Silaffin	Silaffin-1p	AAF16940	silica deposition	In vitro experiments
Diatom	Cylindrotheca fusiformis	Silaffin	Silaffin-2p	Q9SE35	silica deposition	In vitro experiments
Diatom	Thalassiosira pseudonana	SAP family	TpSAP-1	XP_002294873	silica deposition	Bioinformatics and RNAseq-based expression analyses
Diatom	Thalassiosira pseudonana		TpSAP-2	XP_002294959	silica deposition	Bioinformatics and RNAseq-based expression analyses
Diatom	Thalassiosira pseudonana		TpSAP-3	XP_002295113	silica deposition	Bioinformatics and RNAseq-based expression analyses
Diatom	Thalassiosira pseudonana	Silicanin	Silicanin-1	XP_002293623	silica deposition	In vitro experiments
Diatom	Thalassiosira pseudonana	Cingulin	CinY1	EED87354	silica deposition	Bioinformatics analyses and in vivo experiment
Diatom	Thalassiosira pseudonana	Cingulin	CinY2	EED87409	silica deposition	Bioinformatics analyses and in vivo experiment
Diatom	Thalassiosira pseudonana	Cingulin	CinY3	EED87371	silica deposition	Bioinformatics analyses and in vivo experiment
Diatom	Thalassiosira pseudonana	Cingulin	CinW1	EED92048	silica deposition	Bioinformatics analyses and in vivo experiment
Diatom	Thalassiosira pseudonana	Cingulin	CinW2	EED88504	silica deposition	Bioinformatics analyses and in vivo experiment
Diatom	Thalassiosira pseudonana	Cingulin	CinW3	EED87977	silica deposition	Bioinformatics analyses and in vivo experiment
Silicious sponge	Suberites domuncula	Silicatein	Silicatein-α	CAI46305	silica deposition	In vitro experiments
Silicious sponge	Suberites domuncula	Silicatein	Silicatein-β	CAI46304	silica deposition	In vitro experiments
Silicious sponge	Tethya aurantium	Silicatein	Silicatein-α	AAC23951	silica deposition	In vivo experiment
Silicious sponge	Tethya aurantium	Silicatein	Silicatein-β	AAF21819	silica deposition	In vivo experiment
Silicious sponge	Petrosia ficiformis	Silicatein	Silicatein	AAO23671	silica deposition	In vivo experiment
Silicious sponge	Aulosaccus sp. GV-2009	Silicatein	Silicatein	ACU86976	silica deposition	Bioinformatics analyses and real-time PCR experiment
Silicious sponge	Ephydatia fluviatilis	Silicatein	Silicatein	BAE54434	silica deposition	Bioinformatics analyses and in vivo experiment
Silicious sponge	Latrunculia oparinae	Silicatein	LoSilA1	ACG63793	silica deposition	Bioinformatics and RNAseq-based expression analyses
Silicious sponge	Latrunculia oparinae	Silicatein	LoSilA2	ACH48000	silica deposition	Bioinformatics and RNAseq-based expression analyses
Silicious sponge	Latrunculia oparinae	Silicatein	LoSilA3	ACH48001	silica deposition	Bioinformatics and RNAseq-based expression analyses
Silicious sponge	Latrunculia oparinae	Silicatein	LoSilB	ACH48002	silica deposition	Bioinformatics and RNAseq-based expression analyses
Silicious sponge	Euplectella curvistellata	Glassin	Glassin	BAS21352	silica deposition	Bioinformatics quantitative real-time RT-PCR analyses
Silicious sponge	Suberites domuncula	Silintaphin	Silintaphin-1	CAP16640	silica deposition	In vitro experiments
Silicious sponge	Suberites domuncula		Silintaphin-2	CBW45489	silica deposition	In vitro experiments
Plant	Sorghum bicolor	Siliplant	Siliplant1	XP_002467342	silica deposition	Heterologous expression
Bacillus	Bacillus cereus	Silacidin	CotB1	ADK03141	silica deposition	Gene knockout

## Sheet: Supplementary Table 4
Supplementary Table 4. Growth rates of picocyanobacterial strains grown in dSi-enriched media (+100 μM) in bubbled or cultures buffered with Hepes.
Letters a and b denote statistical differences for each cell line (one-way ANOVA, P < 0.05; Tukey post hoc P < 0.05 ).
Strain	Growth rate mean (Day-1) (± SD)
	Bubbling	5 mM Hepes	10 mM Hepes
BA 120	0.52 (±0.01)a	0.45 (±0.04)b	0.46 (±0.02)b
BA 124	0.48 (±0.02)a	0.35 (±0.03)a,b	0.37 (±0.02)b
WH5701	0.30 (±0.03)a	0.33 (±0.01)b	0.034 (±0.01)b
